# Supplementary material for: Structure and Nanomechanics of PPTA-CNT Composite Fiber: A Molecular Dynamics Study
Source: Nanomaterials (Basel). 2022 Sep 9;12(18):3136. doi: 10.3390/nano12183136 (PMC9504707; doi:10.3390/nano12183136)
Supplement: Supplementary file 1 [file nanomaterials-12-03136-s001.zip]

Archive with 1 entries (1 files):
- nanomaterials-1881238-supplementary-done.pdf
